# Supplementary material for: Comparison of CLEIA and ELISA for SARS-CoV-2 Virus Antibodies after First and Second Dose Vaccinations with the BNT162b2 mRNA Vaccine
Source: Vaccines (Basel). 2022 Mar 22;10(4):487. doi: 10.3390/vaccines10040487 (PMC9033149; doi:10.3390/vaccines10040487)
Supplement: Supplementary file 1 [file vaccines-10-00487-s001.zip]

Archive with 1 entries (1 files):
- vaccines-1627843-supplementary.pdf
